# Supplementary material for: Multi-Modality, Multi-Dimensional Characterization of Pediatric Non-Alcoholic Fatty Liver Disease
Source: Metabolites. 2023 Aug 8;13(8):929. doi: 10.3390/metabo13080929 (PMC10456937; doi:10.3390/metabo13080929)
Supplement: Supplementary file 1 [file metabolites-13-00929-s001.zip › supp_tables.xlsx]

## Sheet: Table_S2_clinical_summary
SubjectNumber	Age	BMI	AST	ALT	GGT	FFA	TG	Cholesterol	HDL	LDL	Glucose	Insulin	Leptin
1	13	38.2	30	38	22	150	96	136	32	85	98	103	57.1
2	13.5	43.5	37	61	27.5	215	61.5	104.5	27	65	108	52.5	31.2
3	13	38.1	28	34	22	760	131	177	30	121	72	21	41.8
4	14	31.9	34	61	37	360	138	167	37	102	60	112	16.2
5	17	42.9	74	108	35	NaN	176	170	33	102	85	36	56.5
6	11	30.8	37	56	39	110	55	142	43	88	113	45	21
7	14	36.6	16	21	NaN	100	64	147	39	95	94	47	47.5
8	17	47	48	93	23	570	387	228	25	126	107	127	38.4
9	12.3333	49.0333	29	36	28	280	95.3333	171.667	38.3333	114.333	88.6667	121.333	70.7667
10	17	44.5	28	45	38	580	260	185	29	104	96	69	31.3
11	18.3333	33.0667	38.3333	59.3333	22	340	98.6667	156.667	29	107.667	91.3333	17	6.96667
12	14	38.6	25	26	41	530	430	213	29	NaN	82	38	22.7
13	12	30.9	21.3333	26.6667	22	343.333	328.667	221.667	38	118	88.3333	169.667	31.8667
14	11	33.7667	51	96	30.6667	660	129.333	131.667	31	74.6667	96.6667	70.3333	58.3667
15	16	31.1	78	207	65	530	172	229	37	158	104	95	19.6
16	12	33.2	26	34	23	730	79	164	32	116	77	17	24.4
17	12	42.4	24.5	25.5	53	605	142	110	30	51.5	91	34	54.6
18	10	31.7	44	72	27	70	80	124	30	78	98	31	29.7
19	15	23.85	22	45	20.5	535	175.5	216.5	41	140.5	97.5	23	13.35
20	17	35.6	36	79	54	590	140	179	31	120	96	28	31.9
21	18	37.3	36	55	35	395	85	153	38.5	97.5	96.5	22	19.3
22	11	27.65	35.5	57.5	15.5	100	102.5	100	40.5	39	80	22.5	17.05
23	16	36.6	47	81	54	420	141	162	32	102	93	63	22.9
24	14	29.9	119	258	93	300	172	199	38	127	85	44	14.9
25	13	28	31	36	27	920	501	194	30	NaN	94	60	19.35
26	11	28.4	74	118	33	580	92	156	34	104	95	23	52.6
27	18	30.05	39.5	59.5	26	455	237.5	216	34	134.5	92	24	11.15
28	18	37.95	55.5	85.5	53	190	335.5	197	30	100	79.5	53.5	21.65
29	17	40.7	97	138	39	160	117	162	37	102	89	49	43.2
30	14	32.9	53	107	22	360	100	147	41	86	103	35	28.8
31	14	34.4	88	158	82	670	147	179	33	117	71	49	48.5
32	11	30.7	28	34	27	110	112	165	41	102	74	49	35.6
33	16	34.8	58	160	37	90	51	97	22	65	101	40	21.8
34	17	44.5	39	56	15	340	445	146	22	NaN	98	62	25.7
35	15	32.1	36	56	21	590	132	141	31	84	85	31	12.7
36	15	27.9	24	18	24	160	40	94	44	42	77	14	5
37	15	45.5	29	39	26	190	127	176	39	112	99	34	31.5
38	12	27	103	238	68	70	166	190	40	117	93	25	38.1
39	14.5	41.6	24.5	37	40	180	94	266	40	207	77	15	48.3
40	15	31	20	22	35	NaN	142	231	42	161	97	37	14.2
41	18.5	37.05	47.5	127	26.5	380	195.5	202.5	35	128.5	75	48	20.4
42	14	29.2	21	28	15	90	140	183	36	119	94	21	13.8
43	14.5	38.1	38.5	56.5	23.5	230	103	156.5	34.5	101	99	41	49.8
44	15	35.8	101	284	79	880	76	184	37	132	90	33	24.5
45	15	31.6	34	72	32	1020	182	169	28	105	87	45	21.1
46	16	41.6	159	210	59	440	322	191	36	91	105	76	37.5
47	12	37.4	100	263	49	90	73	139	43	81	103	86	NaN
48	12	25.1	49	79	22	900	65	186	50	123	88	32	10.5
49	12	27.7	126	167	51	390	188	108	27	43	95	360	36.3
50	9	31.5	35	50	29	490	214	160	40	77	93	41	28.8
51	15.5	40.4	65	103	23.5	465	139	160	32	100	109	129.5	42.2
52	17	27.7	22	36	39	55	72	144	37	93	92	13	5.6
53	13	39.4	45	91	28	490	88	139	33	88	102	31	33.9
54	13	31.1	25	25	NaN	470	154	199	36	132	92	160	22.5
55	18	30.66	19	28	24	770	68	123	34	75	99	23	9.3
56	14	25.6	27	25	21	600	283	233	30	146	96	52	12.1
57	15	31.3	24	48	36	160	138	165	33	104	107	36	11.7
58	14	39.5	63	62	39	860	143	213	35	149	97	20	34.9
59	11	31.1	32	64	17	150	55	135	50	74	88	28	54.1
60	11	36.9	71	113	53	140	174	225	37	153	90	39	109.3
61	18	39.9	36	58	32	590	133	188	26	135	92	33	28.1
62	13	41.6	149	179	47	110	145	142	24	89	97	42	40.4
63	13	43.2	26	39	43	80	84	133	34	82	87	58	39.2
64	18	48.5	30	56	39	130	88	244	60	166	97	104	71.1
65	11	43.3	26	35	20	140	173	164	26	103	85	153	27.3

## Sheet: Table_S1_correlations
Variable 1	Variable 2	Variable 1 Category	Variable 2 Category	Correlation	P value
3-Hydroxybutyrate	High ADC	NMR	MRI	0.67901	0.0308384
Acetate	Low T2	NMR	MRI	0.498258	0.0494958
Age	Acetate	demographic info	NMR	0.297159	0.0425157
Age	Chol	demographic info	blood test	0.254964	0.0403928
Age	LDL	demographic info	blood test	0.280487	0.0272342
Age	LEPTIN	demographic info	blood test	-0.292274	0.019102
ALT	4-Hydroxyphenylacetate	blood test	NMR	0.32334	0.0266271
ALT	Ballooning	blood test	histopathology	0.300172	0.0159565
ALT	Lob. Infl.	blood test	histopathology	0.334242	0.00694754
ALT	NAS SCORE	blood test	histopathology	0.382143	0.00183272
ALT	Phenylalanine	blood test	NMR	0.299164	0.0410736
AST	4-Hydroxyphenylacetate	blood test	NMR	0.292887	0.0457258
AST	Ballooning	blood test	histopathology	0.338359	0.00624394
AST	Betaine	blood test	NMR	0.400494	0.00527851
AST	Fat Percent	blood test	MRI	0.395	0.0458131
AST	Lob. Infl.	blood test	histopathology	0.352585	0.00427035
AST	NAS SCORE	blood test	histopathology	0.41431	0.000665314
AST	Phenylalanine	blood test	NMR	0.395885	0.00587819
Azelate	High ADC	NMR	MRI	0.848565	0.0019085
Ballooning	Low T2	histopathology	MRI	-0.429063	0.0287244
Betaine	Fat Percent	NMR	MRI	0.531607	0.0340659
BMI	Fibrosis	demographic info	histopathology	0.32084	0.00974187
BMI	Histidine	demographic info	NMR	-0.385932	0.00737891
BMI	LEPTIN	demographic info	blood test	0.508123	1.81709e-05
Chol	Alanine	blood test	NMR	0.305294	0.0369119
Creatine	Fat Percent	NMR	MRI	0.517763	0.0399495
FFA	2-Hydroxybutyrate	blood test	NMR	0.434373	0.00228275
FFA	3-Hydroxybutyrate	blood test	NMR	0.486585	0.000524287
FFA	Fibrosis	blood test	histopathology	-0.336278	0.00753378
FFA	Glycerol	blood test	NMR	0.389082	0.00687157
Fibrosis	Aspartate	histopathology	NMR	0.287907	0.0497146
Fibrosis	Isobutyrate	histopathology	NMR	-0.316981	0.029937
Fibrosis	Propylene glycol	histopathology	NMR	-0.297551	0.0422302
GGT	Phenylalanine	blood test	NMR	0.314291	0.0355005
Glutamate	Low ADC	NMR	MRI	-0.670807	0.0337351
HDL	Creatine	blood test	NMR	0.326575	0.0250635
HDL	Creatinine	blood test	NMR	-0.344395	0.017764
HDL	Low ADC	blood test	MRI	0.570413	0.0210391
HDL	Phenylacetate	blood test	NMR	-0.352607	0.0150613
HDL	Proline	blood test	NMR	-0.454792	0.00131979
INSULIN	Ballooning	blood test	histopathology	0.309395	0.0128556
INSULIN	Betaine	blood test	NMR	0.367163	0.0111259
INSULIN	Carnitine	blood test	NMR	-0.347479	0.0167044
Isobutyrate	Low ADC	NMR	MRI	0.773014	0.00873982
LEPTIN	2-Hydroxybutyrate	blood test	NMR	-0.300587	0.0423789
LEPTIN	Carnitine	blood test	NMR	-0.316727	0.0319862
LEPTIN	Fibrosis	blood test	histopathology	0.254896	0.0437899
LEPTIN	Histidine	blood test	NMR	-0.291237	0.0495646
LEPTIN	Isoleucine	blood test	NMR	-0.368036	0.0118539
LEPTIN	Leucine	blood test	NMR	-0.341052	0.0203683
LEPTIN	Lob. Infl.	blood test	histopathology	0.277522	0.0276577
LEPTIN	Lysine	blood test	NMR	-0.330066	0.025078
LEPTIN	Methionine	blood test	NMR	-0.355315	0.0153846
Lob. Infl.	Arginine	histopathology	NMR	-0.362531	0.0122693
Lob. Infl.	Creatine	histopathology	NMR	-0.310076	0.0339114
Methionine	Low ADC	NMR	MRI	-0.633164	0.0494015
NAS SCORE	Fat Percent	histopathology	MRI	0.538283	0.00455818
Proline	Low ADC	NMR	MRI	-0.637729	0.0472852
Propylene glycol	High ADC	NMR	MRI	0.867506	0.00114549
Steatosis	Betaine	histopathology	NMR	0.314515	0.0313098
Steatosis	Fat Percent	histopathology	MRI	0.590462	0.00149531
TG	Steatosis	blood test	histopathology	-0.261976	0.036512
